# Supplementary material for: Sterile inflammation via TRPM8 RNA-dependent TLR3-NF-kB/IRF3 activation promotes antitumor immunity in prostate cancer
Source: EMBO J. 2024 Feb 5;43(5):6. doi: 10.1038/s44318-024-00040-5 (PMC10907604; doi:10.1038/s44318-024-00040-5)
Supplement: Supplementary file 4 — Source Data Fig. 1 [file 44318_2024_40_MOESM4_ESM.zip]

Archive with 14 entries (8 files):
- Figure 1/
- Figure 1/Raw Uncropped WB Figure 1.pdf
- Figure 1/1A/
- Figure 1/1G/
- Figure 1/READ ME.txt
- Figure 1/1B/
- Figure 1/1E/
- Figure 1/1D/
- Figure 1/1A/1A qRT-PCR.xlsx
- Figure 1/1G/1G RWPE-1 M8.TIF
- Figure 1/1G/1G RWPE WT.TIF
- Figure 1/1B/1B qRT-PCR.xlsx
- Figure 1/1E/1E qRT-PCR.xlsx
- Figure 1/1D/1D qRT-PCR.xlsx
