# Supplementary material for: Sterile inflammation via TRPM8 RNA-dependent TLR3-NF-kB/IRF3 activation promotes antitumor immunity in prostate cancer
Source: EMBO J. 2024 Feb 5;43(5):6. doi: 10.1038/s44318-024-00040-5 (PMC10907604; doi:10.1038/s44318-024-00040-5)
Supplement: Supplementary file 4 — Source Data Fig. 1 [file 44318_2024_40_MOESM4_ESM.zip › Figure 1/READ ME.txt]

qRT-PCR analysis of gene expression in LNCaP and RWPE-1 cells were normalized to GAPDH and shown as mean (n = 3 technical replicates). The experiment was independently performed at least three times.
