# Supplementary material for: Sterile inflammation via TRPM8 RNA-dependent TLR3-NF-kB/IRF3 activation promotes antitumor immunity in prostate cancer
Source: EMBO J. 2024 Feb 5;43(5):6. doi: 10.1038/s44318-024-00040-5 (PMC10907604; doi:10.1038/s44318-024-00040-5)
Supplement: Supplementary file 4 — Source Data Fig. 1 [file 44318_2024_40_MOESM4_ESM.zip › Figure 1/1A/1A qRT-PCR.xlsx]

## Sheet: Source data for the figure
	mRNA increased expression fold relative to LNCaP WT. 4 Independent biological replicates
		TRPM8
	LNCaP WT	1	1	1	1
	LNCaP M8	125.477	83.9512	90.5443	151.596
	LNCaP CaS	0.238646	0.246239	0.0770163	0.216386
		PSA
	LNCaP WT	1	1	1	1
	LNCaP M8	11.6234	8.54993	20.4286	16.6071
	LNCaP CaS	0.279733	0.207255	0.480744	0.390691
		KLK2
	LNCaP WT	1	1	1	1
	LNCaP M8	1.07237	1.61142	1.13323	0.398759
	LNCaP CaS	0.967959	1.32193	0.930526	0.53964
		NKX3.1
	LNCaP WT	1	1	1	1
	LNCaP M8	1.36946	1.08292	1.83868	1.29091
	LNCaP CaS	1.40565	1.31481	1.04035	1.6848
		TMPRSS2
	LNCaP WT	1	1	1	1
	LNCaP M8	1.5976	1.54377	2.13073	1.41457
	LNCaP CaS	1.21586	1.0873	1.13675	0.923709
