# Supplementary material for: Sterile inflammation via TRPM8 RNA-dependent TLR3-NF-kB/IRF3 activation promotes antitumor immunity in prostate cancer
Source: EMBO J. 2024 Feb 5;43(5):6. doi: 10.1038/s44318-024-00040-5 (PMC10907604; doi:10.1038/s44318-024-00040-5)
Supplement: Supplementary file 4 — Source Data Fig. 1 [file 44318_2024_40_MOESM4_ESM.zip › Figure 1/1B/1B qRT-PCR.xlsx]

## Sheet: Source data for the figure
	mRNA increased expression fold relative to LNCaP WT Untreated. 4 Independent biological replicates
		TRPM8
	Untr	1	1	1	1
	siCTR	1.07041	1.04794	0.896247	0.964025
	siRNA1	0.233223	0.247551	0.104359	0.409881
	siRNA2	0.355096	0.35612	0.121379	0.326752
		PSA
	Untr	1	1	1	1
	siCTR	1.03772	1.01715	1.06215	1.1285
	siRNA1	0.312673	0.448022	0.501441	0.49181
	siRNA2	0.415959	0.602815	0.494131	0.433205
		KLK2
	Untr	1	1	1	1
	siCTR	1.0104	1.0316	1.08013	1.08152
	siRNA1	0.942519	1.0729	1.02968	1.15775
	siRNA2	0.997857	1.0669	1.00099	0.905805
		NKX3.1
	Untr	1	1	1	1
	siCTR	1.01111	1.03201	0.970446	1.06784
	siRNA1	1.11438	0.975519	0.938127	1.20877
	siRNA2	0.979751	0.916933	0.979751	0.984062
		TMPRSS2
	Untr	1	1	1	1
	siCTR	1.02816	1.07308	1.0242	1.07849
	siRNA1	1.04062	1.03025	0.905908	0.957686
	siRNA2	1.04224	0.998808	0.903864	0.931921
