# Supplementary material for: Sterile inflammation via TRPM8 RNA-dependent TLR3-NF-kB/IRF3 activation promotes antitumor immunity in prostate cancer
Source: EMBO J. 2024 Feb 5;43(5):6. doi: 10.1038/s44318-024-00040-5 (PMC10907604; doi:10.1038/s44318-024-00040-5)
Supplement: Supplementary file 4 — Source Data Fig. 1 [file 44318_2024_40_MOESM4_ESM.zip › Figure 1/1E/1E qRT-PCR.xlsx]

## Sheet: Source data for the figure
	mRNA increased expression fold relative to RWPE-1 WT. 4 Independent biological replicates
		TRPM8
	RWPE-1 WT	1	1	1	1
	RWPE-1 M8	38209.4	30868.2	35226.9	30354.5
		PSA
	RWPE-1 WT	1	1	1	1
	RWPE-1 M8	24.125	28.3124	25.402	26.4467
		KLK2
	RWPE-1 WT	1	1	1	1
	RWPE-1 M8	1.08819	0.817802	1.05421	0.914457
		NKX3.1
	RWPE-1 WT	1	1	1	1
	RWPE-1 M8	1.25573	0.673795	0.899228	1.27956
		TMPRSS2
	RWPE-1 WT	1	1	1	1
	RWPE-1 M8	1.19779	1.19818	0.852488	1.18553
