# Supplementary material for: Sterile inflammation via TRPM8 RNA-dependent TLR3-NF-kB/IRF3 activation promotes antitumor immunity in prostate cancer
Source: EMBO J. 2024 Feb 5;43(5):6. doi: 10.1038/s44318-024-00040-5 (PMC10907604; doi:10.1038/s44318-024-00040-5)
Supplement: Supplementary file 4 — Source Data Fig. 1 [file 44318_2024_40_MOESM4_ESM.zip › Figure 1/1D/1D qRT-PCR.xlsx]

## Sheet: Source data for the figure
	mRNA increased expression fold relative to LNCaP WT. 3 Independent biological replicates
		TRPM8
	LNCaP WT	1	1	1
	LNCaP WT + ENZA	0.965743	0.809898	0.886105
	LNCaP M8	98.3988	103.729	103.292
	LNCaP M8 + ENZA	97.3917	104.815	101.117
	LNCaP CaS	0.179387	0.278913	0.199806
	LNCaP CaS + ENZA	0.247843	0.205729	0.176143
		PSA
	LNCaP WT	1	1	1
	LNCaP WT + ENZA	1.01987	0.869082	0.735634
	LNCaP M8	17.7494	12.8087	10.2247
	LNCaP M8 + ENZA	17.1233	8.84033	9.3654
	LNCaP CaS	0.693678	0.446858	0.34689
	LNCaP CaS + ENZA	0.485632	0.334679	0.225071
		KLK2
	LNCaP WT	1	1	1
	LNCaP WT + ENZA	1.01456	0.727277	0.912829
	LNCaP M8	1.09867	1.17094	0.928556
	LNCaP M8 + ENZA	1.15675	0.812074	0.96174
	LNCaP CaS	1.10645	0.963169	0.799328
	LNCaP CaS + ENZA	1.05869	0.848925	0.774317
		NKX3.1
	LNCaP WT	1	1	1
	LNCaP WT + ENZA	1.09458	0.784055	0.894936
	LNCaP M8	0.929979	1.09692	0.84095
	LNCaP M8 + ENZA	1.00578	1.00848	0.937371
	LNCaP CaS	1.00255	0.949498	0.702355
	LNCaP CaS + ENZA	0.949754	0.891663	0.63005
		TMPRSS2
	LNCaP WT	1	1	1
	LNCaP WT + ENZA	0.875302	0.708847	0.806811
	LNCaP M8	1.14839	1.03801	0.829571
	LNCaP M8 + ENZA	1.11576	0.929098	0.80942
	LNCaP CaS	1.14365	0.72949	0.835579
	LNCaP CaS + ENZA	1.13298	0.654797	0.674477
