# Supplementary material for: Sterile inflammation via TRPM8 RNA-dependent TLR3-NF-kB/IRF3 activation promotes antitumor immunity in prostate cancer
Source: EMBO J. 2024 Feb 5;43(5):6. doi: 10.1038/s44318-024-00040-5 (PMC10907604; doi:10.1038/s44318-024-00040-5)
Supplement: Supplementary file 5 — Source Data Fig. 2 [file 44318_2024_40_MOESM5_ESM.zip]

Archive with 11 entries (6 files):
- Figure 2/
- Figure 2/Raw Uncropped WB Figure 2.pdf
- Figure 2/2I/
- Figure 2/2F/
- Figure 2/2C/
- Figure 2/2D/
- Figure 2/2I/2I RWPE-1 MM.TIF
- Figure 2/2I/2I RWPE WT.TIF
- Figure 2/2F/2F PSA amount in cell conditioned culture medium.xlsx
- Figure 2/2C/2C ddPCR.xlsx
- Figure 2/2D/2D qRT-PCR.xlsx
