# Supplementary material for: Sterile inflammation via TRPM8 RNA-dependent TLR3-NF-kB/IRF3 activation promotes antitumor immunity in prostate cancer
Source: EMBO J. 2024 Feb 5;43(5):6. doi: 10.1038/s44318-024-00040-5 (PMC10907604; doi:10.1038/s44318-024-00040-5)
Supplement: Supplementary file 5 — Source Data Fig. 2 [file 44318_2024_40_MOESM5_ESM.zip › Figure 2/2F/2F PSA amount in cell conditioned culture medium.xlsx]

## Sheet: Source data for the figure
					PSA amount (ng/ml) in cell conditioned culture medium
						LNCaP WT	LNCaP CAS	LNCaP MM	RWPE-1 WT	RWPE-1 CAS	RWPE-1 MM
					PSA	147	89	304	0.11	0.11	283
