# Supplementary material for: Sterile inflammation via TRPM8 RNA-dependent TLR3-NF-kB/IRF3 activation promotes antitumor immunity in prostate cancer
Source: EMBO J. 2024 Feb 5;43(5):6. doi: 10.1038/s44318-024-00040-5 (PMC10907604; doi:10.1038/s44318-024-00040-5)
Supplement: Supplementary file 5 — Source Data Fig. 2 [file 44318_2024_40_MOESM5_ESM.zip › Figure 2/2C/2C ddPCR.xlsx]

## Sheet: Source data for the figure
Concentrations of TRPM8 and ACTB gene expression (left graphic)							Total number of TRPM8 copies normalized to total number of ACTB copies (right graphic)
	WT	MM						WT	WT	WT	MM	MM	MM
	0.0670	1.49					TRPM8	1.00	1.13	1.13	44.70	45.30	49.80
	0.0716	1.58					ACTB	14.90	14.90	15.70	29.20	30.50	31.50
	0.0760	1.53
