# Supplementary material for: Sterile inflammation via TRPM8 RNA-dependent TLR3-NF-kB/IRF3 activation promotes antitumor immunity in prostate cancer
Source: EMBO J. 2024 Feb 5;43(5):6. doi: 10.1038/s44318-024-00040-5 (PMC10907604; doi:10.1038/s44318-024-00040-5)
Supplement: Supplementary file 5 — Source Data Fig. 2 [file 44318_2024_40_MOESM5_ESM.zip › Figure 2/2D/2D qRT-PCR.xlsx]

## Sheet: Source data for the figure
	mRNA increased expression fold relative to LNCaP WT. 4 Independent biological replicates
		TRPM8
	LNCaP WT	1	1	1	1
	LNCaP CAS	0.176778	0.247155	0.380959	0.422378
	LNCaP MM	2614.92	2806.39	2338.23	2640.6
		PSA
	LNCaP WT	1	1	1	1
	LNCaP CAS	0.238645	0.19769	0.393239	0.363866
	LNCaP MM	33.0875	23.6982	27.5935	22.8851
		KLK2
	LNCaP WT	1	1	1	1
	LNCaP CAS	0.922588	0.91518	0.990299	0.977634
	LNCaP MM	0.977265	0.938865	1.02539	1.00991
		NKX3.1
	LNCaP WT	1	1	1	1
	LNCaP CAS	0.945127	0.961602	1.11486	1.09943
	LNCaP MM	1.08241	0.876938	1.21376	1.08381
		TMPRSS2
	LNCaP WT	1	1	1	1
	LNCaP CAS	0.928758	0.975634	0.942003	1.01999
	LNCaP MM	0.931094	0.895195	0.947454	1.00869
