# Supplementary material for: Sterile inflammation via TRPM8 RNA-dependent TLR3-NF-kB/IRF3 activation promotes antitumor immunity in prostate cancer
Source: EMBO J. 2024 Feb 5;43(5):6. doi: 10.1038/s44318-024-00040-5 (PMC10907604; doi:10.1038/s44318-024-00040-5)
Supplement: Supplementary file 6 — Source Data Fig. 3 [file 44318_2024_40_MOESM6_ESM.zip]

Archive with 5 entries (2 files):
- Figure 3/
- Figure 3/3B/
- Figure 3/Raw Uncropped WB Figure 3.pdf
- Figure 3/3A/
- Figure 3/3A/3A Relative amount of TRPM8 RNA carried by extracellular vesicles.xlsx
