# Supplementary material for: Sterile inflammation via TRPM8 RNA-dependent TLR3-NF-kB/IRF3 activation promotes antitumor immunity in prostate cancer
Source: EMBO J. 2024 Feb 5;43(5):6. doi: 10.1038/s44318-024-00040-5 (PMC10907604; doi:10.1038/s44318-024-00040-5)
Supplement: Supplementary file 6 — Source Data Fig. 3 [file 44318_2024_40_MOESM6_ESM.zip › Figure 3/3A/3A Relative amount of TRPM8 RNA carried by extracellular vesicles.xlsx]

## Sheet: Source data for the figure
					Relative amount of TRPM8 RNA carried by EV harvested from the supernatants of cell lines
							LNCaP WT	LNCaP CAS	PC-3	LNCaP MM
						Relative TRPM8 RNA	1	0.0112939	0.00195165	38.3366
