# Supplementary material for: Sterile inflammation via TRPM8 RNA-dependent TLR3-NF-kB/IRF3 activation promotes antitumor immunity in prostate cancer
Source: EMBO J. 2024 Feb 5;43(5):6. doi: 10.1038/s44318-024-00040-5 (PMC10907604; doi:10.1038/s44318-024-00040-5)
Supplement: Supplementary file 7 — Source Data Fig. 4 [file 44318_2024_40_MOESM7_ESM.zip]

Archive with 69 entries (57 files):
- Figure 4/
- Figure 4/4E/
- Figure 4/4B/
- Figure 4/4K/
- Figure 4/4L/
- Figure 4/4M/
- Figure 4/4J/
- Figure 4/Raw Uncropped WB Figure 4.pdf
- Figure 4/4D/
- Figure 4/4A/
- Figure 4/4H/
- Figure 4/4I/
- Figure 4/4G/
- Figure 4/4E/4E Vim_r SMA_v WT 40x_c2.TIF
- __MACOSX/Figure 4/4E/._4E Vim_r SMA_v WT 40x_c2.TIF
- Figure 4/4E/4E Vim_r SMA_v WT 40x_c3.TIF
- __MACOSX/Figure 4/4E/._4E Vim_r SMA_v WT 40x_c3.TIF
- Figure 4/4E/4E Vim_r SMA_v WT 40x_c1.TIF
- __MACOSX/Figure 4/4E/._4E Vim_r SMA_v WT 40x_c1.TIF
- Figure 4/4E/4E Vim_r SMA_v MM 40x_c3.TIF
- __MACOSX/Figure 4/4E/._4E Vim_r SMA_v MM 40x_c3.TIF
- Figure 4/4E/4E Vim_r SMA_v MM 40x_c2.TIF
- __MACOSX/Figure 4/4E/._4E Vim_r SMA_v MM 40x_c2.TIF
- Figure 4/4E/4E Vim_r SMA_v MM 40x_c1.TIF
- __MACOSX/Figure 4/4E/._4E Vim_r SMA_v MM 40x_c1.TIF
- Figure 4/4E/4E Vim_r SMA_v WT 40x_(c1+c2+c3).TIF
- __MACOSX/Figure 4/4E/._4E Vim_r SMA_v WT 40x_(c1+c2+c3).TIF
- Figure 4/4E/4E Vim_r SMA_v MM 40x_(c1+c2+c3).TIF
- __MACOSX/Figure 4/4E/._4E Vim_r SMA_v MM 40x_(c1+c2+c3).TIF
- Figure 4/4B/4B quantification weight.xlsx
- __MACOSX/Figure 4/4B/._4B quantification weight.xlsx
- Figure 4/4B/4B.png
- __MACOSX/Figure 4/4B/._4B.png
- Figure 4/4K/4K quantification IBA1.xlsx
- Figure 4/4L/4L quantification NKp46.xlsx
- Figure 4/4M/4M qRT-PCR.xlsx
- Figure 4/4J/4J quantification B220.xlsx
- Figure 4/4D/4D WT.jpg
- __MACOSX/Figure 4/4D/._4D WT.jpg
- Figure 4/4D/4D MM.jpg
- __MACOSX/Figure 4/4D/._4D MM.jpg
- Figure 4/4A/4A quantification Luminescence.xlsx
- __MACOSX/Figure 4/4A/._4A quantification Luminescence.xlsx
- Figure 4/4A/4A WT.png
- __MACOSX/Figure 4/4A/._4A WT.png
- Figure 4/4A/4A MM.png
- __MACOSX/Figure 4/4A/._4A MM.png
- Figure 4/4H/4H NECROSIS MM 20x.jpg
- __MACOSX/Figure 4/4H/._4H NECROSIS MM 20x.jpg
- Figure 4/4H/4H NECROSIS WT 20x.jpg
- __MACOSX/Figure 4/4H/._4H NECROSIS WT 20x.jpg
- Figure 4/4H/4H MHC-II MM 20x.jpg
- __MACOSX/Figure 4/4H/._4H MHC-II MM 20x.jpg
- Figure 4/4H/4H MHC-II WT 20x.jpg
- __MACOSX/Figure 4/4H/._4H MHC-II WT 20x.jpg
- Figure 4/4H/4H IBA1 MM 20x.jpg
- __MACOSX/Figure 4/4H/._4H IBA1 MM 20x.jpg
- Figure 4/4H/4H IBA1 WT 20x.jpg
- __MACOSX/Figure 4/4H/._4H IBA1 WT 20x.jpg
- Figure 4/4H/4H NKp46 WT 20x.jpg
- __MACOSX/Figure 4/4H/._4H NKp46 WT 20x.jpg
- Figure 4/4H/4H NKp46 MM 20x.jpg
- __MACOSX/Figure 4/4H/._4H NKp46 MM 20x.jpg
- Figure 4/4H/4H B220 WT 20x.jpg
- __MACOSX/Figure 4/4H/._4H B220 WT 20x.jpg
- Figure 4/4H/4H B220 MM 20x.jpg
- __MACOSX/Figure 4/4H/._4H B220 MM 20x.jpg
- Figure 4/4I/4I quantification Necrosis.xlsx
- Figure 4/4G/4G qRT-PCR.xlsx
