# Supplementary material for: Sterile inflammation via TRPM8 RNA-dependent TLR3-NF-kB/IRF3 activation promotes antitumor immunity in prostate cancer
Source: EMBO J. 2024 Feb 5;43(5):6. doi: 10.1038/s44318-024-00040-5 (PMC10907604; doi:10.1038/s44318-024-00040-5)
Supplement: Supplementary file 7 — Source Data Fig. 4 [file 44318_2024_40_MOESM7_ESM.zip › Figure 4/4B/4B quantification weight.xlsx]

## Sheet: Source data for the figure
Xenograft quantification weight
	WT	MM
	62	349
	430
	20	185
	116	716
	385	26
	230	85
	20
	15	80
	141
	78	19
