# Supplementary material for: Sterile inflammation via TRPM8 RNA-dependent TLR3-NF-kB/IRF3 activation promotes antitumor immunity in prostate cancer
Source: EMBO J. 2024 Feb 5;43(5):6. doi: 10.1038/s44318-024-00040-5 (PMC10907604; doi:10.1038/s44318-024-00040-5)
Supplement: Supplementary file 7 — Source Data Fig. 4 [file 44318_2024_40_MOESM7_ESM.zip › Figure 4/4K/4K quantification IBA1.xlsx]

## Sheet: Source data for the figure
IBA1+/mm2
	WT	MM
	4.2588	2.5716
	11.284	28.8176
	17.383	22.9727
	26.2735	24.2886
	16.4629	2.97059
	25.8002
