# Supplementary material for: Sterile inflammation via TRPM8 RNA-dependent TLR3-NF-kB/IRF3 activation promotes antitumor immunity in prostate cancer
Source: EMBO J. 2024 Feb 5;43(5):6. doi: 10.1038/s44318-024-00040-5 (PMC10907604; doi:10.1038/s44318-024-00040-5)
Supplement: Supplementary file 7 — Source Data Fig. 4 [file 44318_2024_40_MOESM7_ESM.zip › Figure 4/4L/4L quantification NKp46.xlsx]

## Sheet: Source data for the figure
NKp46+/mm2
	WT	MM
	931	2761
	2253	1817
	3222	5213
	1602	4281
	1633	2407
	1586	2561
	3050	2390
	3181	1435
	1383	3952
	1660	3972
	2035	2607
		1890
