# Supplementary material for: Sterile inflammation via TRPM8 RNA-dependent TLR3-NF-kB/IRF3 activation promotes antitumor immunity in prostate cancer
Source: EMBO J. 2024 Feb 5;43(5):6. doi: 10.1038/s44318-024-00040-5 (PMC10907604; doi:10.1038/s44318-024-00040-5)
Supplement: Supplementary file 7 — Source Data Fig. 4 [file 44318_2024_40_MOESM7_ESM.zip › Figure 4/4M/4M qRT-PCR.xlsx]

## Sheet: Source data for the figure
	mRNA increased expression fold relative to LNCaP WT. 3 Independent biological replicates
		NCR3LG1
	LNCaP WT	1	1	1
	LNCaP CAS	0.52123	0.666845	0.708929
	LNCaP MM	2.70705	2.06841	2.05085
		BG6
	LNCaP WT	1	1	1
	LNCaP CAS	0.585779	0.61688	0.52375
	LNCaP MM	1.46692	1.50863	1.67726
