# Supplementary material for: Sterile inflammation via TRPM8 RNA-dependent TLR3-NF-kB/IRF3 activation promotes antitumor immunity in prostate cancer
Source: EMBO J. 2024 Feb 5;43(5):6. doi: 10.1038/s44318-024-00040-5 (PMC10907604; doi:10.1038/s44318-024-00040-5)
Supplement: Supplementary file 7 — Source Data Fig. 4 [file 44318_2024_40_MOESM7_ESM.zip › Figure 4/4J/4J quantification B220.xlsx]

## Sheet: Source data for the figure
B220+/mm2
	WT	MM
	30.0473	12.5978
	30.9135	15.0561
	6.91306	12.1224
	15.2615	19.4454
	27.044	27.9004
	21.2834	19.9449
	13.1652	9.90679
	18.1932	8.30668
	20.8742	18.257
	21.6785	11.114
	22.2877	24.2282
	40.6344	35.3607
	17.2544	9.47063
	21.604	15.1582
	17.0572	16.8519
	40.3096	37.5469
	16.1118	44.6582
	9.85765	19.4684
	16.6211	34.0468
		27.7258
		29.0519
