# Supplementary material for: Sterile inflammation via TRPM8 RNA-dependent TLR3-NF-kB/IRF3 activation promotes antitumor immunity in prostate cancer
Source: EMBO J. 2024 Feb 5;43(5):6. doi: 10.1038/s44318-024-00040-5 (PMC10907604; doi:10.1038/s44318-024-00040-5)
Supplement: Supplementary file 7 — Source Data Fig. 4 [file 44318_2024_40_MOESM7_ESM.zip › Figure 4/4A/4A quantification Luminescence.xlsx]

## Sheet: Source data for the figure
Xenograft quantification luminescence
	WT	MM
	3660000000	362000000
	9040000000	3530000000
	1810000
	38700
	12700	231000000
	13300	247000000
	1690000000	72200000
	1340000000	89000
	740000000	604000000
	1750000	997000
