# Supplementary material for: Sterile inflammation via TRPM8 RNA-dependent TLR3-NF-kB/IRF3 activation promotes antitumor immunity in prostate cancer
Source: EMBO J. 2024 Feb 5;43(5):6. doi: 10.1038/s44318-024-00040-5 (PMC10907604; doi:10.1038/s44318-024-00040-5)
Supplement: Supplementary file 7 — Source Data Fig. 4 [file 44318_2024_40_MOESM7_ESM.zip › Figure 4/4I/4I quantification Necrosis.xlsx]

## Sheet: Source data for the figure
Necrotic Area % of total
	WT	MM
	1.95464	15.6887
	0	0
	0	20.9225
	1.52951	56.24
	10.9164	32.3826
	0	24.126
