# Supplementary material for: Sterile inflammation via TRPM8 RNA-dependent TLR3-NF-kB/IRF3 activation promotes antitumor immunity in prostate cancer
Source: EMBO J. 2024 Feb 5;43(5):6. doi: 10.1038/s44318-024-00040-5 (PMC10907604; doi:10.1038/s44318-024-00040-5)
Supplement: Supplementary file 7 — Source Data Fig. 4 [file 44318_2024_40_MOESM7_ESM.zip › Figure 4/4G/4G qRT-PCR.xlsx]

## Sheet: Source data for the figure
	mRNA increased expression fold relative to CTR. 3 Independent biological replicates
		P3H3
	CTR	1	1	1
	LNCaP CAS	0.968039	0.970786	1.12893
	LNCaP WT	1.13353	0.986375	0.899832
	LNCaP MM	0.416748	0.405978	0.293431
		P3H4
	CTR	1	1	1
	LNCaP CAS	0.932246	1.00245	1.15625
	LNCaP WT	0.947348	1.04589	1.07899
	LNCaP MM	0.747751	1.25197	1.10752
		COLGALT1
	CTR	1	1	1
	LNCaP CAS	1.0048	0.978943	0.986543
	LNCaP WT	0.880696	1.03298	1.0873
	LNCaP MM	0.409837	0.374285	0.316743
		COLGALT2
	CTR	1	1	1
	LNCaP CAS	1.02364	0.957244	0.995444
	LNCaP WT	0.964003	1.02421	1.01209
	LNCaP MM	0.885715	0.530518	0.783952
