# Supplementary material for: Sterile inflammation via TRPM8 RNA-dependent TLR3-NF-kB/IRF3 activation promotes antitumor immunity in prostate cancer
Source: EMBO J. 2024 Feb 5;43(5):6. doi: 10.1038/s44318-024-00040-5 (PMC10907604; doi:10.1038/s44318-024-00040-5)
Supplement: Supplementary file 8 — Figure EV1-5 Source Data [file 44318_2024_40_MOESM8_ESM.zip]

Archive with 3 entries (2 files):
- Figure EV 1-5/
- Figure EV 1-5/EV Uncropped Gels RR2Jan2024.pdf
- __MACOSX/Figure EV 1-5/._EV Uncropped Gels RR2Jan2024.pdf
